# Supplementary material for: Host Defense Peptides LL-37 and Lactoferrin Trigger ET Release from Blood-Derived Circulating Monocytes
Source: Biomedicines. 2022 Feb 17;10(2):469. doi: 10.3390/biomedicines10020469 (PMC8962388; doi:10.3390/biomedicines10020469)
Supplement: Supplementary file 1 [file biomedicines-10-00469-s001.zip]

Archive with 2 entries (2 files):
- biomedicines-1560369-supplementary-Figure S1.pdf
- biomedicines-1560369-supplementary-Tables S1 and S2.xlsx
